# Supplementary material for: The Influence of Adherence to Orthosis and Physiotherapy Protocol on Functional Outcome after Proximal Humeral Fracture in the Elderly
Source: J Clin Med. 2023 Feb 22;12(5):1762. doi: 10.3390/jcm12051762 (PMC10003098; doi:10.3390/jcm12051762)
Supplement: Supplementary file 1 [file jcm-12-01762-s001.zip]

Archive with 5 entries (4 files):
- physiotherapy protocols and the questionnaire/
- physiotherapy protocols and the questionnaire/PATIENT QUESTIONNAIRE.pdf
- physiotherapy protocols and the questionnaire/Physiotherapy protocol PHF conservative.pdf
- physiotherapy protocols and the questionnaire/Physiotherapy protocol PHF surgical.pdf
- physiotherapy protocols and the questionnaire/Physiotherapy protocol PHF tuberosity.pdf
